# Supplementary material for: Freeze-Drying in Sucrose Followed by Cryomilling Enables the Formulation of sa-mRNA–LNP Powders for Inhalation
Source: Pharmaceutics. 2026 Jan 18;18(1):121. doi: 10.3390/pharmaceutics18010121 (PMC12844638; doi:10.3390/pharmaceutics18010121)
Supplement: Supplementary file 1 [file pharmaceutics-18-00121-s001.zip]

Archive with 1 entries (1 files):
- pharmaceutics-4062890-supplementary.pdf
